# Supplementary material for: Comparative Phenotypic and PCR-Based Methicillin Resistance Characterization of Clinical Canine Staphylococcus pseudintermedius
Source: Antibiotics (Basel). 2026 May 7;15(5):473. doi: 10.3390/antibiotics15050473 (PMC13203898; doi:10.3390/antibiotics15050473)
Supplement: Supplementary file 1 [file antibiotics-15-00473-s001.zip]

Archive with 1 entries (1 files):
- antibiotics-4291756-supplementary.pdf
